# Supplementary material for: Bioinformatics Study of Aux/IAA Family Genes and Their Expression in Response to Different Hormones Treatments during Japanese Apricot Fruit Development and Ripening
Source: Plants (Basel). 2022 Jul 22;11(15):1898. doi: 10.3390/plants11151898 (PMC9332017; doi:10.3390/plants11151898)
Supplement: Supplementary file 1 [file plants-11-01898-s001.zip]

Archive with 1 entries (1 files):
- plants-1822407-supplementary.xlsx
