# Supplementary material for: Bioinformatics Study of Aux/IAA Family Genes and Their Expression in Response to Different Hormones Treatments during Japanese Apricot Fruit Development and Ripening
Source: Plants (Basel). 2022 Jul 22;11(15):1898. doi: 10.3390/plants11151898 (PMC9332017; doi:10.3390/plants11151898)
Supplement: Supplementary file 1 [file plants-11-01898-s001.zip › plants-1822407-supplementary.xlsx]

## Sheet: File S1
File S1. List of primer used in this study
Gene name	Forward primer	Reverse primer
PmIAA1	CTTCCCTGATGGCAGACTGG	GTGAAGCATGTGCTCAAGGC
PmIAA2	AGCTTGGAATCTCTCAGTGCAA	AAACCCGCAATCTGGAGAGG
PmIAA3	TGCCATACTCAACAGCTGGG	CCACAATCCAGCAGATGGGA
PmIAA4	GCACAAACTTCAGGGTGCTG	CGGCGCAGAAATAAGTCGTG
PmIAA5	GAACACGTAAGTACAGTGGGA	ACACCATCCTGGATCGCTTTA
PmIAA6	AACTGGGAAGTATGCACCCG	TGCCATTGTGGATGCCTCAT
PmIAA7	CTTCAAGTTGGCACAGCCAC	GCTTTGCTTCTCCTTCTCCCA
PmIAA8	AGCTGAATCGGCAGTCCAAA	TCGTGCACTGTGTAACTCCC
PmIAA9	GACAGGCTACCCACCTTCAC	GACATGGCAACTAGGCCACT
PmIAA10	CACAAACCACTCTGCTCCCA	AAATAAGCGCGGACCCAGAA
PmIAA11	TGACCGCACCCCTTTACATC	GACACTCGGTTGCCCAGTTA
PmIAA12	TGGTCCTGTTTGCTGGGTTT	CGAACTCCCTCAGTATCGCC
PmIAA13	TGCTGAGACAGCTCCAAGTG	GTGTAGCCACTCCCCCATTC
PmIAA14	GTACTGACGGGGACTCTCCT	GCCCAAACTGCCCTCCTAAT
PmIAA15	TAAGCTTCCACCCGACACAC	TTTGTACCGGTCGGAAGGTG
PmIAA16	CCAGGTTTGTTGCAATGGGG	TCATTGGCCCAGTTCTCGTC
PmIAA17	TACCTGGAGGCGATTCTGGA	AAGCCCCATCCAAGAGCTTC
PmIAA18	GGTGCCGTACAGAAACCTGA	GCGACGAGAGGGTCCATTAG
PmIAA19	AGACGCATTCAAGGATGGGG	CACAACGGTGAGGCCAAAAG
